# Supplementary material for: Bridging the Gap Between Static Histology and Dynamic Organ-on-a-Chip Models
Source: Pathophysiology. 2026 Jan 21;33(1):10. doi: 10.3390/pathophysiology33010010 (PMC12922035; doi:10.3390/pathophysiology33010010)
Supplement: Supplementary file 1 [file pathophysiology-33-00010-s001.zip]

Archive with 1 entries (1 files):
- pathophysiology-4058008-supplementary.pdf
